# Supplementary material for: Bumba, a replacement name for Maraca Pérez-Miles, 2005 and Bumba lennoni, a new tarantula species from western Amazonia (Araneae, Theraphosidae, Theraphosinae)
Source: Zookeys. 2014 Oct 20;(448):1–8. doi: 10.3897/zookeys.448.7920 (PMC4233390; doi:10.3897/zookeys.448.7920)
Supplement: XML Treatment for Bumba [file zookeys.448.7920-treatment1.xml]

<!DOCTYPE tp:taxon-treatment
  PUBLIC "-//TaxonX//DTD Taxonomic Treatment Publishing DTD v0 20100105//EN" "tax-treatment-NSO.dtd">
<tp:taxon-treatment xmlns:tp="http://www.plazi.org/taxpub"><tp:treatment-meta><kwd-group><label>Taxon classification</label><kwd><named-content content-type="kingdom">Animalia</named-content></kwd><kwd><named-content content-type="order">Araneae</named-content></kwd><kwd><named-content content-type="family">Theraphosidae</named-content></kwd></kwd-group><mixed-citation publication-type="journal"><person-group><name><surname>Pérez-Miles</surname><given-names>Fernando</given-names></name><name><surname>Bonaldo</surname><given-names>Alexandre Bragio</given-names></name><name><surname>Miglio</surname><given-names>Laura Tavares</given-names></name></person-group><article-title><italic><tp:taxon-name><tp:taxon-name-part taxon-name-part-type="genus">Bumba</tp:taxon-name-part></tp:taxon-name></italic>, a replacement name for <italic><tp:taxon-name><tp:taxon-name-part taxon-name-part-type="genus">Maraca</tp:taxon-name-part></tp:taxon-name></italic> Pérez-Miles, 2005 and <italic><tp:taxon-name><tp:taxon-name-part taxon-name-part-type="genus">Bumba</tp:taxon-name-part> <tp:taxon-name-part taxon-name-part-type="species">lennoni</tp:taxon-name-part></tp:taxon-name></italic>, a new tarantula species from western Amazonia (<tp:taxon-name><tp:taxon-name-part taxon-name-part-type="order">Araneae</tp:taxon-name-part></tp:taxon-name>, <tp:taxon-name><tp:taxon-name-part taxon-name-part-type="family">Theraphosidae</tp:taxon-name-part></tp:taxon-name>, <tp:taxon-name><tp:taxon-name-part taxon-name-part-type="subfamily">Theraphosinae</tp:taxon-name-part></tp:taxon-name>)</article-title><source>Zookeys</source><day>20</day><month>10</month><year>2014</year><volume>2014</volume><issue>448</issue><fpage>1</fpage><lpage>8</lpage><pub-id pub-id-type="doi">10.3897/zookeys.448.7920</pub-id></mixed-citation></tp:treatment-meta><tp:nomenclature><label>Genus</label><tp:taxon-name>
                        <tp:taxon-name-part taxon-name-part-type="genus">Bumba</tp:taxon-name-part>
                    </tp:taxon-name><tp:taxon-authority>Pérez-Miles, Bonaldo &amp; Miglio, 2014</tp:taxon-authority><tp:nomenclature-citation-list><tp:nomenclature-citation><tp:taxon-name><tp:taxon-name-part taxon-name-part-type="genus">Iracema</tp:taxon-name-part></tp:taxon-name><comment> Pérez-Miles, 2000: 141 (pre-occupied, nec <italic><tp:taxon-name><tp:taxon-name-part taxon-name-part-type="genus">Iracema</tp:taxon-name-part></tp:taxon-name></italic> Trique, 1996).</comment></tp:nomenclature-citation><tp:nomenclature-citation><tp:taxon-name><tp:taxon-name-part taxon-name-part-type="genus">Maraca</tp:taxon-name-part></tp:taxon-name><comment> Pérez-Miles, 2005: 247 (pre-occupied, nec <italic><tp:taxon-name><tp:taxon-name-part taxon-name-part-type="genus">Maraca</tp:taxon-name-part></tp:taxon-name></italic> Hebard, 1926).</comment></tp:nomenclature-citation></tp:nomenclature-citation-list></tp:nomenclature><tp:treatment-sec sec-type="Diagnosis"><title>Diagnosis.</title><!--PageBreak--><p><italic><tp:taxon-name><tp:taxon-name-part taxon-name-part-type="genus">Bumba</tp:taxon-name-part></tp:taxon-name></italic> differs from other genera of <tp:taxon-name><tp:taxon-name-part taxon-name-part-type="subfamily">Theraphosinae</tp:taxon-name-part></tp:taxon-name> in the combined presence of type IV urticating hairs, retrolateral process in male palpal tibiae, palpal bulb resting in a ventral distal excavation of palpal tibia, male metatatarsus I passing between tibial spurs when flexed, and spiniform setae on prolateral and retrolateral maxillae and coxae I–IV.</p></tp:treatment-sec><tp:treatment-sec sec-type="Type species"><title>Type species.</title><p><italic><tp:taxon-name><tp:taxon-name-part taxon-name-part-type="genus">Bumba</tp:taxon-name-part> <tp:taxon-name-part taxon-name-part-type="species">cabocla</tp:taxon-name-part></tp:taxon-name></italic> (Pérez-Miles, 2000), comb. n.</p></tp:treatment-sec><tp:treatment-sec sec-type="Etymology"><title>Etymology.</title><p>Bumba (feminine) is taken from Brazilian theatrical folk tradition of the popular festival called Boi-bumbá (hit my bull), which takes place annually in North and Northeastern Brazil.</p></tp:treatment-sec><tp:treatment-sec sec-type="New combinations"><title>New combinations.</title><p><italic><tp:taxon-name><tp:taxon-name-part taxon-name-part-type="genus">Bumba</tp:taxon-name-part> <tp:taxon-name-part taxon-name-part-type="species">cabocla</tp:taxon-name-part></tp:taxon-name></italic> (Pérez-Miles, 2000), comb. n.; <italic><tp:taxon-name><tp:taxon-name-part taxon-name-part-type="genus">Bumba</tp:taxon-name-part> <tp:taxon-name-part taxon-name-part-type="species">horrida</tp:taxon-name-part></tp:taxon-name></italic> (Schmidt, 1994), comb. n.; and <italic><tp:taxon-name><tp:taxon-name-part taxon-name-part-type="genus">Bumba</tp:taxon-name-part> <tp:taxon-name-part taxon-name-part-type="species">pulcherrimaklaasi</tp:taxon-name-part></tp:taxon-name></italic> (Schmidt, 1991), comb. n.</p></tp:treatment-sec></tp:taxon-treatment>
