# Supplementary material for: Bumba, a replacement name for Maraca Pérez-Miles, 2005 and Bumba lennoni, a new tarantula species from western Amazonia (Araneae, Theraphosidae, Theraphosinae)
Source: Zookeys. 2014 Oct 20;(448):1–8. doi: 10.3897/zookeys.448.7920 (PMC4233390; doi:10.3897/zookeys.448.7920)
Supplement: XML Treatment for Bumba lennoni [file zookeys.448.7920-treatment2.xml]

<!DOCTYPE tp:taxon-treatment
  PUBLIC "-//TaxonX//DTD Taxonomic Treatment Publishing DTD v0 20100105//EN" "tax-treatment-NSO.dtd">
<tp:taxon-treatment xmlns:tp="http://www.plazi.org/taxpub"><tp:treatment-meta><kwd-group><label>Taxon classification</label><kwd><named-content content-type="kingdom">Animalia</named-content></kwd><kwd><named-content content-type="order">Araneae</named-content></kwd><kwd><named-content content-type="family">Theraphosidae</named-content></kwd></kwd-group><mixed-citation publication-type="journal"><person-group><name><surname>Pérez-Miles</surname><given-names>Fernando</given-names></name><name><surname>Bonaldo</surname><given-names>Alexandre Bragio</given-names></name><name><surname>Miglio</surname><given-names>Laura Tavares</given-names></name></person-group><article-title><italic><tp:taxon-name><tp:taxon-name-part taxon-name-part-type="genus">Bumba</tp:taxon-name-part></tp:taxon-name></italic>, a replacement name for <italic><tp:taxon-name><tp:taxon-name-part taxon-name-part-type="genus">Maraca</tp:taxon-name-part></tp:taxon-name></italic> Pérez-Miles, 2005 and <italic><tp:taxon-name><tp:taxon-name-part taxon-name-part-type="genus">Bumba</tp:taxon-name-part> <tp:taxon-name-part taxon-name-part-type="species">lennoni</tp:taxon-name-part></tp:taxon-name></italic>, a new tarantula species from western Amazonia (<tp:taxon-name><tp:taxon-name-part taxon-name-part-type="order">Araneae</tp:taxon-name-part></tp:taxon-name>, <tp:taxon-name><tp:taxon-name-part taxon-name-part-type="family">Theraphosidae</tp:taxon-name-part></tp:taxon-name>, <tp:taxon-name><tp:taxon-name-part taxon-name-part-type="subfamily">Theraphosinae</tp:taxon-name-part></tp:taxon-name>)</article-title><source>Zookeys</source><day>20</day><month>10</month><year>2014</year><volume>2014</volume><issue>448</issue><fpage>1</fpage><lpage>8</lpage><pub-id pub-id-type="doi">10.3897/zookeys.448.7920</pub-id></mixed-citation></tp:treatment-meta><tp:nomenclature><tp:taxon-name>
                        <tp:taxon-name-part taxon-name-part-type="genus">Bumba</tp:taxon-name-part>
                        <tp:taxon-name-part taxon-name-part-type="species">lennoni</tp:taxon-name-part>
                        <object-id xmlns:xlink="http://www.w3.org/1999/xlink" content-type="zoobank" xlink:type="simple">http://zoobank.org/382133FC-96E8-44CC-A4C3-7B0395671910</object-id>
                    </tp:taxon-name><tp:taxon-status xmlns:xlink="http://www.w3.org/1999/xlink" xlink:type="simple">sp. n.</tp:taxon-status></tp:nomenclature><tp:treatment-sec sec-type="Type material"><title>Type material.</title><p>Holotype ♂, <named-content xmlns:xlink="http://www.w3.org/1999/xlink" content-type="dwc:verbatimCoordinates" xlink:type="simple">01°44'18.02"S, 51°27'48.01"W</named-content> (DMS), Estação Científica Ferreira Penna, FLONA Caxiuanã, Melgaço, Pará, Brazil, 02.VI.2003, J. A. P. Barreiros &amp; C. O. Araújo leg. (MPEG 983). <bold>Paratypes:</bold> BRAZIL. <italic>Pará</italic>: Melgaço, FLONA Caxiuanã, Estação Científica Ferreira Penna, <named-content xmlns:xlink="http://www.w3.org/1999/xlink" content-type="dwc:verbatimCoordinates" xlink:type="simple">01°43'43.2"S, 51°29'00.7"W</named-content> (DMS), Plot TEAM 2, 2♀♀, 03.X.2005, B. C. Araújo leg. (MPEG 19040); 05.X.2005, N. Abrahim leg. (MPEG 19041); <named-content xmlns:xlink="http://www.w3.org/1999/xlink" content-type="dwc:verbatimCoordinates" xlink:type="simple">01°44'18.02"S, 51°27'48.01"W</named-content> (DMS), 4♂♂, 10.VII.2002, D. E. Guimarães leg. (MPEG 1001); 19.VIII.2003, J. A. P. Barreiros leg. (MPEG 976); 24.VIII.2003, J. A. P. Barreiros leg. (MPEG 985); 19.X.2003, J. A. P. Barreiros &amp; L. T. Miglio leg. (MPEG 975); 1♀, 21–30.XI.2000, A. B. Bonaldo leg. (MPEG 1924); <named-content xmlns:xlink="http://www.w3.org/1999/xlink" content-type="dwc:verbatimCoordinates" xlink:type="simple">01°57'38.9"S, 51°36'45.3"W</named-content> (DMS), Acampamento PPBio, Plot PPBio, 1♀, 10.V.2005, C. A. Lopes leg. (MPEG 19039). All deposited at MPEG.</p></tp:treatment-sec><tp:treatment-sec sec-type="Diagnosis"><title>Diagnosis.</title><p>Differ from the other species of <italic><tp:taxon-name><tp:taxon-name-part taxon-name-part-type="genus">Bumba</tp:taxon-name-part></tp:taxon-name></italic> in the very reduced keel on male palpal bulb and the higher number of labial cuspules (nearly 50).</p></tp:treatment-sec><tp:treatment-sec sec-type="Description"><title>Description.</title><p>Male (holotype, MPEG 983): Total length 34.00, carapace length 17.50, width 14.75 Anterior eye row procurved, posterior recurved. Eyes sizes and interdistances: AME 0.42, ALE 0.66, PME 0.38, PLE 0.42, AME-AME 0.42, AME-ALE 0.36, PME-PME 1.32, PME-PLE 0.24 ALE-PLE 0.18, OQ length 0.98, width 2.94, clypeus 0.56. Fovea transverse, straight, width 2.06. Labium length 1.90, width 2.80, with 58 cuspules, maxillae with 218 cuspules in a triangular group with base on the proximal edge. Sternum length 7.75, width 6.63, posterior sigillae submarginal. Chelicerae with 12/11 promarginal teeth (5 to 8/9 from distal tip, smaller); a group 29/30 very small proximal teeth, behind promarginal ones. Tarsi I–IV densely scopulate, scopula I–III entire, IV divided by a narrow line of longer conical setae. Metatarsi I scopulate on distal half, II scopulate on distal third, III scopulate on distal fourth and IV apically scopulate. Tibia I with two prolatero-ventral, distal, unequal apophysis (Figs <xref ref-type="fig" rid="F1">1</xref>–<xref ref-type="fig" rid="F1">2</xref>). Flexion of metatarsus I between both branches of the tibial apophysis. Palpal organ piriform (Figs <xref ref-type="fig" rid="F2">10</xref>–<xref ref-type="fig" rid="F2">11</xref>), in Fig. <xref ref-type="fig" rid="F2">11</xref> TA detailed; with distal ring-shaped keel (Fig. <xref ref-type="fig" rid="F2">12</xref>), perpendicular to major axis (Figs <xref ref-type="fig" rid="F1">3</xref>–<xref ref-type="fig" rid="F1">4</xref>). Palpal tibia with a setose retrolateral process (Fig. <xref ref-type="fig" rid="F1">8</xref>); setae thick. Length of leg and palpal segments, in Table <xref ref-type="table" rid="T1">1</xref>. Spination: <!--PageBreak--><!--PageBreak-->Femora I, 3P; II, 3P, 1R; III, 4P, 3R; IV, 2P, 2R; palp, 1P. Patellae I, 1P, II, 0; III, 0; IV, 0; palp, 0. Tibiae I, 3P, 5R, 4V; II, 2P, 1R, 9V; III, 2P, 3R, 10V, 1D; IV, 5P, 9R, 12V, 2D; palp, 3P, 3V. Metatarsi I, 1P, 2R, 2V; II, 2P, 2R, 6V; III, 5P, 9R, 6V; IV, 6P, 8R, 14V; Tarsi I–IV and palp, 0. Color: Cephalothorax (Fig. <xref ref-type="fig" rid="F1">6</xref>) and legs reddish brown, abdomen light brown with central patch of urticating setae darker (Fig. <xref ref-type="fig" rid="F1">7</xref>). Type III (Fig. <xref ref-type="fig" rid="F2">13</xref>) and type IV urticating hairs present. PMS well developed, PLS normal, apical segment digitiform.</p><fig id="F1" position="float" orientation="portrait"><label>Figures 1–9.</label><caption><p><italic><tp:taxon-name><tp:taxon-name-part taxon-name-part-type="genus">Bumba</tp:taxon-name-part> <tp:taxon-name-part taxon-name-part-type="species">lennoni</tp:taxon-name-part></tp:taxon-name></italic> sp. n.: <bold>1–4</bold> and <bold>6–8</bold> male holotype (MPEG 983) <bold>5, 9</bold> female paratype (MPEG 19039). <bold>1–2</bold> Tibiae and metatarsi of left leg I: <bold>1</bold> Prolateral <bold>2</bold> Ventral <bold>3–4</bold> Copulatory bulb: <bold>3</bold> Prolateral <bold>4</bold> Retrolateral <bold>5</bold> Spermathecae, dorsal <bold>6</bold> carapace, dorsal <bold>7</bold> abdomen, dorsal <bold>8</bold> retrolateral process in male palpal tibiae <bold>9</bold> sternum, ventral Scales: <bold>1–2:</bold> 3 mm; and <bold>3–5:</bold> 1 mm.</p></caption><graphic xmlns:xlink="http://www.w3.org/1999/xlink" xlink:href="zookeys-448-001-g001.jpg" position="float" orientation="portrait" xlink:type="simple" id="oo_32802.jpg"/></fig><fig id="F2" position="float" orientation="portrait"><label>Figures 10–15.</label><caption><p><italic><tp:taxon-name><tp:taxon-name-part taxon-name-part-type="genus">Bumba</tp:taxon-name-part> <tp:taxon-name-part taxon-name-part-type="species">lennoni</tp:taxon-name-part></tp:taxon-name></italic> sp. n.: <bold>10–13</bold> male paratype (MPEG 975) <bold>14–15</bold> female paratype (MPEG 19039). <bold>10–12</bold> Copulatory bulb: <bold>10</bold> Prolateral <bold>11</bold> Prolateral, tegular apophysis (TA), detail <bold>12</bold> Prolateral, ring-shaped keel, detail <bold>13</bold> Type III urticating hair, silhouette <bold>14–15</bold> Type IV urticating hair: <bold>14</bold> Silhouette; <bold>15</bold> Tip, detail.</p></caption><graphic xmlns:xlink="http://www.w3.org/1999/xlink" xlink:href="zookeys-448-001-g002.jpg" position="float" orientation="portrait" xlink:type="simple" id="oo_32803.jpg"/></fig><table-wrap id="T1" position="float" orientation="portrait"><label>Table 1.</label><caption><p>Length of legs and palpal segments of holotype male <italic><tp:taxon-name><tp:taxon-name-part taxon-name-part-type="genus">Bumba</tp:taxon-name-part> <tp:taxon-name-part taxon-name-part-type="species">lennoni</tp:taxon-name-part></tp:taxon-name></italic>.</p></caption><table rules="all"><tbody><tr><th rowspan="1" colspan="1"/><th rowspan="1" colspan="1">I</th><th rowspan="1" colspan="1">II</th><th rowspan="1" colspan="1">III</th><th rowspan="1" colspan="1">IV</th><th rowspan="1" colspan="1">Palp</th></tr><tr><td rowspan="1" colspan="1">Fe</td><td rowspan="1" colspan="1">16.13</td><td rowspan="1" colspan="1">15.00</td><td rowspan="1" colspan="1">13.25</td><td rowspan="1" colspan="1">16.50</td><td rowspan="1" colspan="1">7.88</td></tr><tr><td rowspan="1" colspan="1">Pa</td><td rowspan="1" colspan="1">8.75</td><td rowspan="1" colspan="1">8.63</td><td rowspan="1" colspan="1">6.88</td><td rowspan="1" colspan="1">7.25</td><td rowspan="1" colspan="1">5.25</td></tr><tr><td rowspan="1" colspan="1">Ti</td><td rowspan="1" colspan="1">13.63</td><td rowspan="1" colspan="1">12.50</td><td rowspan="1" colspan="1">10.25</td><td rowspan="1" colspan="1">13.63</td><td rowspan="1" colspan="1">6.88</td></tr><tr><td rowspan="1" colspan="1">Mt</td><td rowspan="1" colspan="1">13.50</td><td rowspan="1" colspan="1">13.38</td><td rowspan="1" colspan="1">15.88</td><td rowspan="1" colspan="1">21.13</td><td rowspan="1" colspan="1">-----</td></tr><tr><td rowspan="1" colspan="1">Ta</td><td rowspan="1" colspan="1">7.75</td><td rowspan="1" colspan="1">6.63</td><td rowspan="1" colspan="1">7.75</td><td rowspan="1" colspan="1">7.88</td><td rowspan="1" colspan="1">2.75</td></tr><tr><td rowspan="1" colspan="1">Total</td><td rowspan="1" colspan="1">59.76</td><td rowspan="1" colspan="1">56.14</td><td rowspan="1" colspan="1">54.01</td><td rowspan="1" colspan="1">66.39</td><td rowspan="1" colspan="1">22.76</td></tr></tbody></table></table-wrap><p><bold>Variation</bold> (range (mean ± standard deviation)): Total length 34.00–36.13 (35.20±0.93), carapace length 16.37–17.50 (17.02±0.51), width 14–15.25 (14.60±0.46). AME 0.40–0.64 (0.49±0.095), ALE 0.60–0.68 (0.64±0.04), PME 0.38–0.44 (0.40±0.02), PLE 0.40–0.44 (0.43±0.02), AME-AME 0.28–0.42 (0.33±0.06), AME-ALE 0.24–0.36 (0.30±0.06), PME-PME 1.08–1.32 (1.21±0.09), PME-PLE 0.04–0.24 (0.10±0.08), ALE-PLE 0.12–0.24 (0.19±0.04), OQ length 0.96–1.08 (1.00±0.046), width 2.20–2.94 (2.44±0.29), clypeus 0.56 (0.56±0.03). Fovea width 1.60–2.06 (1.93±0.31). Labium length 1.63–2.25 (1.91±0.22), width 1.75–2.80 (2.44±0.42).Sternum length 6.88–7.75 (7.25±0.34), width 5.5–6.63 (6.10±0.43). Legs: I 51.62–59.76 (56.22±2.47), II 49.63–56.14 (52.73±2.37), III 46.88–54.01 (49.80±2.62), IV 59.13–66.39 (62.53±2.69), palp 19.63–22.76 (21.58±1.22).</p><p>Female (Paratype, MPEG 19039): Total length 43.00, carapace length 20.38, width 16.63. Anterior eye row procurve, posterior row straight. Eye sizes and interdistances: AME 0.53, ALE 0.65, PME 0.44, PLE 0.56, AME-AME 0.44, AME-ALE 0.34, PME-PME 1.50, PME-PLE 0.19, ALE-PLE 0.25, OQ length 1.13, width 2.81, clypeus 0.84. Fovea width 2.28. Labium length 2.31, width 3.34, with 60 cuspules, maxillae with 264 cuspules. Sternum length 8.13, width 7.5, posterior sigillae submarginal (Fig. <xref ref-type="fig" rid="F1">9</xref>). Chelicerae with 14/13 promarginal teeth (from distal to proximal, 6/10 small, 7/6 to 13/10 medium sized); A basal group of 61/63 very small teeth, behind large ones. Tarsi densely scopulate, scopulae I–III entire, IV divided by a band of longer conical setae. Metatarsi I scopulate on distal half, II on distal third, III on apical fourth and IV without scopula. Length of leg and palpal segments in Table <xref ref-type="table" rid="T2">2</xref>. Spination: Femora I, 2P; II, 1P; III, 1P,1D; IV, 1D; palp, 1P. Patellae I–II, 0, III, 1P; IV and palp, 0. Tibiae I, 1P, 5V; II, 1P, 5V; III, 2P, 2R,7V; IV, 2R, 5V; palp, 4P, 3V. Metatarsi: I, 3V; II, 1P, 5V; III, 2P, 6R,7V; IV, 2P, 4R, 11V. Tarsi I–IV and palp, 0. Color: Carapace and legs as in male, abdomen dark brown. Type III, IV (Figs <xref ref-type="fig" rid="F2">14</xref>–<xref ref-type="fig" rid="F2">15</xref>) urticating hairs present, type IV modified, short with few (3–4) barbs. PMS slightly <!--PageBreak-->smaller than in male; PLS as in male. Spermathecae with two wide sub-spheric distal receptacles, very sclerotized, with a short neck with a narrow part sclerotized and a wide membranous area (Fig. <xref ref-type="fig" rid="F1">5</xref>).</p><table-wrap id="T2" position="float" orientation="portrait"><label>Table 2.</label><caption><p>Length of legs and palpal segments of paratype female <italic><tp:taxon-name><tp:taxon-name-part taxon-name-part-type="genus">Bumba</tp:taxon-name-part> <tp:taxon-name-part taxon-name-part-type="species">lennoni</tp:taxon-name-part></tp:taxon-name></italic>.</p></caption><table rules="all"><tbody><tr><th rowspan="1" colspan="1"/><th rowspan="1" colspan="1">I</th><th rowspan="1" colspan="1">II</th><th rowspan="1" colspan="1">III</th><th rowspan="1" colspan="1">IV</th><th rowspan="1" colspan="1">Palp</th></tr><tr><td rowspan="1" colspan="1">Fe</td><td rowspan="1" colspan="1">14.50</td><td rowspan="1" colspan="1">13.75</td><td rowspan="1" colspan="1">12.63</td><td rowspan="1" colspan="1">16.13</td><td rowspan="1" colspan="1">10.00</td></tr><tr><td rowspan="1" colspan="1">Pa</td><td rowspan="1" colspan="1">9.25</td><td rowspan="1" colspan="1">8.63</td><td rowspan="1" colspan="1">7.25</td><td rowspan="1" colspan="1">7.63</td><td rowspan="1" colspan="1">6.25</td></tr><tr><td rowspan="1" colspan="1">Ti</td><td rowspan="1" colspan="1">11.75</td><td rowspan="1" colspan="1">10.25</td><td rowspan="1" colspan="1">9.13</td><td rowspan="1" colspan="1">12.00</td><td rowspan="1" colspan="1">7.75</td></tr><tr><td rowspan="1" colspan="1">Mt</td><td rowspan="1" colspan="1">9.50</td><td rowspan="1" colspan="1">9.63</td><td rowspan="1" colspan="1">12.88</td><td rowspan="1" colspan="1">19.00</td><td rowspan="1" colspan="1">-----</td></tr><tr><td rowspan="1" colspan="1">Ta</td><td rowspan="1" colspan="1">6.00</td><td rowspan="1" colspan="1">5.38</td><td rowspan="1" colspan="1">5.75</td><td rowspan="1" colspan="1">6.00</td><td rowspan="1" colspan="1">6.13</td></tr><tr><td rowspan="1" colspan="1">Total</td><td rowspan="1" colspan="1">51</td><td rowspan="1" colspan="1">47.64</td><td rowspan="1" colspan="1">47.64</td><td rowspan="1" colspan="1">60.76</td><td rowspan="1" colspan="1">30.13</td></tr></tbody></table></table-wrap><p><bold>Variation</bold> (range (mean ± standard deviation)): Total length 26.25–43.00 (31.50±7.80), carapace length 16.50–20.38 (18.00±1.68), width 13.37–16.63 (14.72±1.41). AME 0.40–0.56 (0.48±0.08), ALE 0.60–0.72 (0.66±0.05), <!--PageBreak-->PME 0.36–0.44 (0.40±0.03), PLE 0.56 (0.46±0.07), AME-AME 0.24–0.44 (0.34±0.10), AME-ALE 0.34 (0.29±0.10), PME-PME 1.50 (1.22±0.21), PME-PLE 0.19 (0.77±0.49), ALE-PLE 0.25 (0.22±0.03), OQ length 1.00–1.13 (1.08±0.06), width 2.16–2.81 (2.42±0.28), clypeus 0.56–0.84 (0.69±0.12). Fovea width 1.92–2.56 (2.24±0.26). Labium length 1.75–2.31 (2.05±0.27), width 2.50–3.34 (2.71±0.43). Sternum length 6.88–8.13 (7.32±0.59), width 6.38–7.5 (6.75±0.51). Legs: I 38.25–51.00 (42.50±5.95), II 35.25–47.64 (40.94±5.30), III 35.88–47.64 (40.76±5.23), IV 46.63–60.76 (52.50±6.29), palp 24.50–30.13 (26.94±2.53).</p></tp:treatment-sec><tp:treatment-sec sec-type="Etymology"><title>Etymology.</title><p>The specific name is patronymic in honor of John Winston Lennon (1940–1980), the legendary creator of The Beatles, who contributed to make this world a gentler place.</p></tp:treatment-sec><tp:treatment-sec sec-type="Natural history"><title>Natural history.</title><p>All specimens from Estação Científica Ferreira Penna, FLONA Caxiuanã were collected in pit-fall traps used for herpetological surveys or in nocturnal manual searching, in both flooded and dry areas.</p></tp:treatment-sec></tp:taxon-treatment>
